# Supplementary material for: Association of gait and cognition after surgery in patients with idiopathic normal pressure hydrocephalus
Source: Sci Rep. 2023 Oct 27;13:18460. doi: 10.1038/s41598-023-45629-8 (PMC10611736; doi:10.1038/s41598-023-45629-8)
Supplement: Supplementary file 1 — Supplementary Information. [file 41598_2023_45629_MOESM1_ESM.xlsx]

## Sheet: Sheet1
ID	Group	Age	Sex	Education	Assess	mRS	GSg	GSc	GSu	GSt	TUG	Mtot	Time	Place	Regist	Serial	Repeat	m3step	Copy	Write	Read	Recall	Name	FABt
01-004	I	75	F	6	1	4	3	2	2	7	26	17	2	2	3	1	1	3	1	0	1	1	2	10
01-005	I	73	F	6	1	2	2	3	1	6	16.38	19	5	1	3	3	0	3	0	1	1	0	2	10
02-004	I	73	F	12	1	3	2	2	1	5	17.1	28	5	5	3	4	1	3	1	1	1	2	2	12
02-001	I	79	M	9	1	2	3	0	0	3	19.9	23	4	4	3	2	1	3	0	1	1	2	2	6
04-002	I	77	M	16	1	3	2	3	1	6	14.52	25	5	5	3	3	1	3	1	1	1	0	2	15
06-007	I	79	F	NA	1	2	2	2	2	6	11	24	4	4	3	4	1	2	0	1	1	2	2	10
06-005	I	75	F	NA	1	3	2	3	3	8	16	24	3	5	3	2	1	2	1	1	1	3	2	13
06-004	I	78	F	18	1	3	3	3	2	8	8	24	4	4	3	4	1	3	1	0	1	1	2	9
06-009	I	81	F	18	1	3	3	3	2	8	16	20	3	3	3	1	0	3	1	1	1	2	2	10
07-00１	I	80	F	8	1	4	3	3	4	10	70	18	4	4	3	0	1	3	0	0	1	0	2	5
07-004	I	78	M	12	1	3	2	2	2	6	16	22	5	4	3	1	0	3	0	1	1	2	2	9
08-001	I	66	M	16	1	2	3	1	1	5	22.79	26	5	4	3	5	1	3	1	1	1	0	2	14
08-004	I	77	M	12	1	3	3	3	2	8	13.74	23	5	3	3	1	1	3	1	1	1	2	2	6
08-005	I	71	F	NA	1	3	3	2	2	7	47.28	24	5	4	3	1	1	3	1	1	0	3	2	14
08-013	I	69	F	12	1	2	1	2	0	3	10.42	14	4	3	3	0	0	0	0	1	1	0	2	6
08-014	I	84	M	18	1	4	3	3	3	9	103	15	2	2	3	1	1	3	0	0	1	0	2	10
09-00１	I	72	M	12	1	2	1	1	1	3	15	26	5	5	3	2	1	3	1	1	1	2	2	11
11-002	I	76	F	12	1	2	2	1	2	5	17.8	23	5	4	3	1	1	3	1	1	1	1	2	9
12-003	I	79	F	NA	1	2	2	1	2	5	20	29	5	5	3	5	1	3	1	1	1	2	2	NA
14-002	I	76	F	13	1	2	2	0	0	2	22	29	5	5	3	5	1	3	1	1	1	2	2	15
15-003	I	67	F	12	1	2	2	2	2	6	12.62	24	5	5	3	2	1	3	1	1	1	0	2	12
16-001	I	80	F	12	1	2	2	3	1	6	15	28	5	5	3	4	1	3	1	1	1	2	2	11
16-006	I	77	M	18	1	4	3	3	3	9	44	13	2	1	3	0	1	3	0	1	0	0	2	3
18-001	I	77	M	13	1	2	2	2	1	5	17	25	4	5	2	4	1	2	1	1	1	2	2	15
19-004	I	84	F	8	1	3	2	3	2	7	34.17	19	4	4	3	0	1	3	1	1	0	0	2	7
19-006	I	80	M	9	1	4	3	4	3	10	52.2	0	0	0	0	0	0	0	0	0	0	0	0	3
19-007	I	69	F	12	1	3	3	2	1	6	42.9	22	5	3	3	1	1	3	0	1	1	2	2	8
20-006	I	77	F	10	1	3	3	2	2	7	33.3	23	4	5	2	2	1	3	1	1	1	1	2	12
20-009	I	80	F	10	1	4	4	3	1	8	240	22	2	2	3	3	1	3	1	1	1	3	2	12
21-001	I	78	M	12	1	4	3	3	3	9	25	17	4	2	3	1	1	3	0	0	1	0	2	7
01-006	P	75	M	6	1	3	3	2	0	5	19.5	20	2	5	3	2	0	2	1	1	1	1	2	14
02-003	P	77	M	12	1	4	3	3	3	9	128.5	22	5	5	3	2	0	3	1	0	1	0	2	9
06-002	P	63	M	NA	1	2	2	1	2	5	15	26	5	4	3	3	1	2	1	1	1	3	2	14
06-006	P	77	M	18	1	2	2	1	1	4	10	24	1	5	3	3	1	3	1	1	1	3	2	10
06-008	P	77	M	18	1	2	2	2	2	6	16	27	4	5	3	3	1	3	1	1	1	3	2	16
06-011	P	85	M	18	1	3	3	3	3	9	12	15	4	2	3	0	0	2	0	1	0	1	2	6
07-005	P	80	F	NA	1	4	2	4	2	8	23	11	0	2	3	0	0	2	1	0	1	0	2	8
08-003	P	72	M	14	1	3	3	3	2	8	24.22	11	0	2	3	1	1	2	0	0	0	0	2	4
08-006	P	78	M	12	1	3	3	3	2	8	23.48	18	4	3	3	1	1	2	0	1	1	0	2	3
08-011	P	79	M	9	1	4	3	3	3	9	32	14	3	1	3	0	0	3	1	0	1	0	2	4
08-012	P	80	M	16	1	3	3	2	3	8	24.2	21	5	3	3	0	1	3	1	0	1	2	2	11
11-003	P	76	F	9	1	3	3	2	0	5	13.75	14	1	1	3	0	1	3	1	1	1	0	2	12
12-004	P	67	M	16	1	2	1	1	2	4	10	27	5	5	3	4	1	3	1	1	1	1	2	15
12-008	P	70	M	16	1	2	1	2	1	4	14	22	2	5	3	3	1	3	1	1	1	0	2	13
12-002	P	78	M	8	1	3	2	1	1	4	17	27	5	5	3	3	1	3	1	1	1	2	2	12
16-002	P	82	F	12	1	4	2	3	3	8	13	13	1	0	3	2	0	3	1	0	1	0	2	12
16-004	P	77	M	18	1	2	2	2	3	7	9	29	5	5	3	5	1	3	1	1	1	2	2	15
19-005	P	84	M	9	1	3	2	3	1	6	20.8	15	4	1	3	1	0	2	1	1	0	0	2	4
20-010	P	75	M	10	1	3	3	3	2	8	65	20	3	5	3	1	1	3	0	1	1	0	2	12
20-005	P	69	M	10	1	2	2	2	0	4	11	22	5	5	3	1	1	3	0	0	1	1	2	13
01-004	I	75	F	6	2	0	0	0	0	0	12.3	24	5	3	3	4	1	2	1	1	1	1	2	12
01-005	I	73	F	6	2	1	1	1	2	4	10.42	23	4	4	2	3	1	3	0	1	1	2	2	12
02-004	I	73	F	12	2	2	2	2	1	5	12.8	30	5	5	3	5	1	3	1	1	1	3	2	14
02-001	I	79	M	9	2	3	3	0	3	6	16.7	23	5	5	3	1	1	3	1	1	1	0	2	8
04-002	I	77	M	16	2	1	0	1	0	1	10.4	28	5	5	3	5	1	3	1	1	1	1	2	16
06-007	I	79	F	NA	2	1	0	0	1	1	9	29	5	5	3	4	1	3	1	1	1	3	2	14
06-005	I	75	F	NA	2	3	2	2	2	6	13	29	4	5	3	5	1	3	1	1	1	3	2	15
06-004	I	78	F	18	2	2	1	2	2	5	11	23	3	3	3	3	1	3	1	1	1	2	2	9
06-009	I	81	F	18	2	2	2	2	1	5	10	20	3	3	3	1	0	3	1	1	1	2	2	9
07-00１	I	80	F	8	2	3	2	3	1	6	19	19	3	5	3	1	1	3	0	0	1	0	2	7
07-004	I	78	M	12	2	1	0	0	0	0	NA	23	5	5	3	3	0	3	0	1	1	0	2	11
08-001	I	66	M	16	2	0	0	1	0	1	11.84	26	5	5	3	1	1	3	1	1	1	3	2	15
08-004	I	77	M	12	2	3	2	3	1	6	12.44	18	2	4	3	1	1	3	0	0	1	1	2	7
08-005	I	71	F	NA	2	2	2	2	1	5	19.68	23	5	4	3	1	1	3	0	0	1	3	2	14
08-013	I	69	F	12	2	2	0	2	0	2	9.38	17	3	3	3	0	1	3	0	0	1	1	2	5
08-014	I	84	M	18	2	3	3	2	1	6	20	26	4	5	3	4	1	3	1	1	1	1	2	12
09-00１	I	72	M	12	2	1	0	0	1	1	10	28	4	5	3	5	1	3	1	1	1	2	2	12
11-002	I	76	F	12	2	1	1	1	2	4	8.1	24	5	5	3	2	1	3	1	1	1	0	2	14
12-003	I	79	F	NA	2	1	1	1	0	1	17	30	5	5	3	5	1	3	1	1	1	3	2	16
14-002	I	76	F	13	2	1	0	0	0	0	16	28	5	5	3	5	1	3	1	1	1	1	2	14
15-003	I	67	F	12	2	1	0	2	0	2	10.52	24	5	5	3	2	1	3	1	1	1	0	2	14
16-001	I	80	F	12	2	1	1	2	1	4	11	27	5	5	3	5	1	3	1	1	1	0	2	14
16-006	I	77	M	18	2	2	2	2	0	4	14	21	4	4	3	1	1	3	1	1	1	0	2	8
18-001	I	77	M	13	2	1	2	1	1	4	10	29	4	5	3	5	1	3	1	1	1	3	2	16
19-004	I	84	F	8	2	2	2	3	2	7	17.2	18	4	4	3	0	1	3	0	0	1	0	2	5
19-006	I	80	M	9	2	3	2	3	3	8	33.7	4	1	0	0	0	0	1	0	0	0	0	2	3
19-007	I	69	F	12	2	2	2	2	1	5	11.5	22	4	3	3	1	1	3	0	1	1	3	2	14
20-006	I	77	F	10	2	2	2	1	2	5	18.9	29	5	5	3	4	1	3	1	1	1	3	2	15
20-009	I	80	F	10	2	3	2	1	1	4	16	27	4	5	3	5	1	3	1	1	1	1	2	16
21-001	I	78	M	12	2	1	2	2	0	4	13.28	22	3	4	3	5	0	3	0	0	1	1	2	15
01-006	P	75	M	6	2	2	2	1	0	3	14.17	25	4	5	3	1	1	3	1	1	1	3	2	13
02-003	P	77	M	12	2	3	3	2	1	6	23.4	24	5	4	3	4	1	3	0	0	1	1	2	10
06-002	P	63	M	NA	2	1	1	1	1	3	11	28	5	4	3	4	1	3	1	1	1	3	2	12
06-006	P	77	M	18	2	1	1	1	1	3	9	26	3	4	3	4	1	3	1	1	1	3	2	11
06-008	P	77	M	18	2	2	1	1	0	2	15	30	5	5	3	5	1	3	1	1	1	3	2	16
06-011	P	85	M	18	2	2	2	3	2	7	13	17	4	3	3	1	1	2	0	1	1	0	2	8
07-005	P	80	F	NA	2	3	2	3	0	5	13	14	2	1	2	1	1	3	1	0	1	0	2	9
08-003	P	72	M	14	2	2	1	3	1	5	13.76	18	2	3	3	1	1	3	1	1	1	0	2	9
08-006	P	78	M	12	2	2	2	3	1	6	20	20	3	3	3	1	1	3	1	1	1	1	2	10
08-011	P	79	M	9	2	3	2	3	3	8	18.93	12	0	1	3	1	0	3	1	0	0	1	2	6
08-012	P	80	M	16	2	2	2	1	2	5	19.18	25	5	4	3	1	1	3	1	1	1	3	2	11
11-003	P	76	F	9	2	2	1	2	0	3	9.37	16	3	2	3	1	0	3	1	0	1	0	2	10
12-004	P	67	M	16	2	1	1	1	1	3	10	24	3	5	3	2	1	3	1	1	1	2	2	15
12-008	P	70	M	16	2	1	0	0	1	1	10	26	5	5	3	3	1	3	1	1	1	1	2	13
12-002	P	78	M	8	2	2	1	1	1	3	NA	26	5	5	3	2	1	3	1	1	1	2	2	12
16-002	P	82	F	12	2	3	2	3	2	7	14	10	0	0	3	0	0	3	0	1	1	0	2	10
16-004	P	77	M	18	2	1	1	1	1	3	7	29	5	5	3	5	1	3	1	1	1	2	2	16
19-005	P	84	M	9	2	3	2	3	1	6	15.2	21	5	2	3	2	0	3	1	1	1	1	2	8
20-010	P	75	M	10	2	3	2	2	2	6	24	20	3	5	3	1	1	3	0	1	1	0	2	14
20-005	P	69	M	10	2	2	2	2	0	4	7.2	25	5	5	3	1	1	3	1	0	1	3	2	14
01-004	I	75	F	6	3	1	2	1	1	4	15.82	26	4	4	3	3	1	3	1	1	1	3	2	12
01-005	I	73	F	6	3	NA	NA	NA	NA	NA	NA	NA	NA	NA	NA	NA	NA	NA	NA	NA	NA	NA	NA	NA
02-004	I	73	F	12	3	2	2	2	1	5	12.2	28	5	5	3	3	1	3	1	1	1	3	2	12
02-001	I	79	M	9	3	NA	NA	NA	NA	NA	NA	NA	NA	NA	NA	NA	NA	NA	NA	NA	NA	NA	NA	NA
04-002	I	77	M	16	3	1	0	1	0	1	9.17	28	5	5	3	4	1	3	1	1	1	2	2	16
06-007	I	79	F	NA	3	1	0	0	1	1	8	30	5	5	3	5	1	3	1	1	1	3	2	14
06-005	I	75	F	NA	3	2	2	2	2	6	11	28	4	4	3	5	1	3	1	1	1	3	2	13
06-004	I	78	F	18	3	2	1	2	1	4	9	22	3	3	3	2	1	3	1	1	1	2	2	11
06-009	I	81	F	18	3	2	2	2	1	5	11	23	4	4	2	2	0	3	1	1	1	3	2	10
07-00１	I	80	F	8	3	3	2	3	2	7	18	21	3	3	3	2	1	3	1	1	1	1	2	6
07-004	I	78	M	12	3	1	1	1	0	2	15	21	5	5	3	0	1	3	0	1	1	0	2	9
08-001	I	66	M	16	3	3	3	1	1	5	17.91	26	4	5	3	3	1	3	1	1	1	2	2	14
08-004	I	77	M	12	3	3	2	3	2	7	13.88	19	3	4	3	1	1	3	0	0	1	1	2	7
08-005	I	71	F	NA	3	2	2	2	1	5	20.74	22	4	4	3	1	1	3	0	0	1	3	2	15
08-013	I	69	F	12	3	2	0	3	0	3	9.45	12	0	2	3	1	0	3	0	0	1	0	2	5
08-014	I	84	M	18	3	2	2	1	1	4	51.18	24	5	5	3	2	1	3	0	1	1	1	2	13
09-00１	I	72	M	12	3	1	0	0	1	1	13	29	5	5	3	5	1	3	1	1	1	2	2	12
11-002	I	76	F	12	3	1	1	1	2	4	9.2	29	5	5	3	5	1	2	1	1	1	3	2	14
12-003	I	79	F	NA	3	1	1	0	1	2	14	25	5	5	3	1	1	3	1	1	1	2	2	14
14-002	I	76	F	13	3	1	1	0	0	1	16	29	5	5	3	5	1	3	1	1	1	2	2	13
15-003	I	67	F	12	3	1	0	2	0	2	8.62	28	4	5	3	5	0	3	1	1	1	3	2	13
16-001	I	80	F	12	3	1	1	2	1	4	11	26	2	5	3	5	1	3	1	1	1	2	2	12
16-006	I	77	M	18	3	2	2	2	0	4	13	20	2	4	3	2	1	3	1	1	1	0	2	8
18-001	I	77	M	13	3	1	2	1	1	4	14	29	5	5	3	5	1	3	1	1	1	2	2	14
19-004	I	84	F	8	3	1	1	3	1	5	19.7	18	4	3	3	1	1	2	1	1	0	0	2	6
19-006	I	80	M	9	3	3	2	3	3	8	39	4	0	0	1	0	0	1	0	0	0	0	2	4
19-007	I	69	F	12	3	1	1	2	0	3	11.2	23	4	3	3	2	1	3	0	1	1	3	2	14
20-006	I	77	F	10	3	2	2	0	2	4	21.8	25	4	5	3	1	1	3	1	1	1	3	2	15
20-009	I	80	F	10	3	2	2	1	1	4	11	27	4	5	3	5	1	3	1	1	1	1	2	15
21-001	I	78	M	12	3	2	1	2	0	3	13.71	22	4	5	3	2	1	3	0	0	1	1	2	11
01-006	P	75	M	6	3	2	2	1	0	3	17.34	25	3	5	3	2	1	3	1	1	1	3	2	11
02-003	P	77	M	12	3	3	3	2	2	7	23.3	24	5	5	3	1	1	3	1	0	1	2	2	11
06-002	P	63	M	NA	3	1	0	1	0	1	9	28	5	4	3	4	1	3	1	1	1	3	2	12
06-006	P	77	M	18	3	0	0	1	0	1	9	27	4	4	3	4	1	3	1	1	1	3	2	12
06-008	P	77	M	18	3	1	0	0	1	1	13	30	5	5	3	5	1	3	1	1	1	3	2	16
06-011	P	85	M	18	3	2	2	2	1	5	9	18	4	4	3	1	1	2	0	1	1	0	2	8
07-005	P	80	F	NA	3	3	1	3	0	4	NA	13	0	0	3	1	1	3	1	1	1	0	2	12
08-003	P	72	M	14	3	2	1	3	1	5	14.21	18	1	3	3	3	1	3	1	0	1	0	2	11
08-006	P	78	M	12	3	2	2	3	1	6	17.39	23	2	5	3	1	1	3	1	1	1	3	2	14
08-011	P	79	M	9	3	3	3	3	3	9	19.6	13	0	2	3	0	0	3	1	0	1	1	2	7
08-012	P	80	M	16	3	2	2	1	1	4	17.99	23	4	4	3	1	1	3	1	0	1	3	2	14
11-003	P	76	F	9	3	2	1	2	0	3	10.61	14	3	0	3	0	1	3	1	0	1	0	2	14
12-004	P	67	M	16	3	1	1	1	1	3	11	24	5	5	3	2	1	3	0	1	1	1	2	15
12-008	P	70	M	16	3	0	0	0	0	0	10	27	5	5	3	3	1	3	1	1	1	2	2	15
12-002	P	78	M	8	3	2	1	1	1	3	12	25	5	4	3	1	1	3	1	1	1	3	2	10
16-002	P	82	F	12	3	3	2	3	2	7	17	9	0	0	3	1	0	2	0	0	1	0	2	8
16-004	P	77	M	18	3	1	1	1	1	3	8	27	4	5	3	5	1	3	1	1	1	1	2	16
19-005	P	84	M	9	3	2	2	2	1	5	14	22	5	3	3	2	0	3	1	1	1	1	2	8
20-010	P	75	M	10	3	2	3	2	0	5	20	22	4	5	3	1	1	3	1	1	1	0	2	13
20-005	P	69	M	10	3	2	2	2	0	4	10.7	26	5	5	3	5	0	3	1	1	1	0	2	14
01-004	I	75	F	6	4	2	2	1	1	4	13.6	25	2	4	3	4	1	3	1	1	1	3	2	5
01-005	I	73	F	6	4	1	1	2	1	4	14.37	16	3	2	3	0	1	2	1	1	1	0	2	9
02-004	I	73	F	12	4	2	2	2	1	5	13	28	5	5	3	3	1	3	1	1	1	3	2	18
02-001	I	79	M	9	4	1	1	0	2	3	15.7	24	4	5	3	3	1	3	1	1	1	0	2	9
04-002	I	77	M	16	4	1	0	0	0	0	10.06	29	5	5	3	5	1	3	1	1	1	2	2	12
06-007	I	79	F	NA	4	1	0	0	1	1	8	30	5	5	3	5	1	3	1	1	1	3	2	14
06-005	I	75	F	NA	4	2	2	2	2	6	11	28	4	4	3	5	1	3	1	1	1	3	2	14
06-004	I	78	F	18	4	2	2	2	2	6	10	22	3	3	3	2	1	3	1	1	1	2	2	9
06-009	I	81	F	18	4	2	2	2	1	5	15	23	4	4	2	2	0	3	1	1	1	3	2	10
07-00１	I	80	F	8	4	3	2	2	2	6	15	22	4	5	3	1	1	3	0	1	1	1	2	7
07-004	I	78	M	12	4	1	1	0	0	1	NA	23	5	5	3	1	1	3	0	1	1	1	2	11
08-001	I	66	M	16	4	3	3	0	1	4	22.97	26	3	4	3	5	1	3	1	1	1	2	2	11
08-004	I	77	M	12	4	2	2	2	1	5	15.12	22	5	3	3	1	0	3	1	1	1	2	2	10
08-005	I	71	F	NA	4	2	2	2	1	5	30	21	4	3	3	1	1	3	0	0	1	3	2	15
08-013	I	69	F	12	4	3	0	3	0	3	11.89	11	0	1	2	0	0	3	0	0	1	2	2	5
08-014	I	84	M	18	4	2	2	1	1	4	23.44	24	4	4	3	3	1	3	1	1	1	1	2	14
09-00１	I	72	M	12	4	1	0	0	1	1	12	26	5	5	3	2	1	3	1	1	1	2	2	15
11-002	I	76	F	12	4	1	1	1	2	4	9.2	28	5	5	3	3	1	3	1	1	1	3	2	14
12-003	I	79	F	NA	4	1	1	0	0	1	12	29	5	5	3	5	1	3	1	1	1	2	2	16
14-002	I	76	F	13	4	1	1	0	0	1	NA	27	5	5	3	5	1	3	1	1	1	0	2	11
15-003	I	67	F	12	4	1	1	2	0	3	9.96	27	5	5	3	5	1	3	1	1	1	0	2	11
16-001	I	80	F	12	4	1	1	2	1	4	11	27	5	5	3	4	1	3	1	1	1	1	2	13
16-006	I	77	M	18	4	1	2	2	0	4	19	19	3	3	3	1	1	3	1	1	1	0	2	7
18-001	I	77	M	13	4	1	2	1	1	4	15	28	5	5	3	5	1	3	1	1	1	1	2	14
19-004	I	84	F	8	4	1	1	3	1	5	17	19	4	3	3	1	1	2	1	1	1	0	2	6
19-006	I	80	M	9	4	3	2	3	2	7	35	5	0	0	1	0	1	1	0	0	0	0	2	4
19-007	I	69	F	12	4	1	1	2	0	3	10.2	22	4	3	3	2	1	3	0	1	1	2	2	14
20-006	I	77	F	10	4	2	2	0	2	4	20	25	4	5	3	1	1	3	1	1	1	3	2	14
20-009	I	80	F	10	4	2	2	1	1	4	10	27	4	5	3	5	1	3	1	1	1	1	2	15
21-001	I	78	M	12	4	1	0	1	0	1	15.75	23	3	4	3	5	1	3	0	0	1	1	2	11
01-006	P	75	M	6	4	1	1	1	0	2	16.6	23	4	5	3	1	0	3	1	1	1	2	2	12
02-003	P	77	M	12	4	3	3	2	2	7	22	24	4	5	3	3	0	3	0	1	1	2	2	10
06-002	P	63	M	NA	4	1	0	0	0	0	9	29	5	4	3	5	1	3	1	1	1	3	2	11
06-006	P	77	M	18	4	1	0	1	0	1	8	26	4	4	3	3	1	3	1	1	1	3	2	12
06-008	P	77	M	18	4	0	0	1	0	1	13	30	5	5	3	5	1	3	1	1	1	3	2	16
06-011	P	85	M	18	4	2	2	2	1	5	9	18	4	4	3	1	1	2	0	1	1	0	2	8
07-005	P	80	F	NA	4	3	2	3	0	5	15	11	0	0	3	1	0	3	1	0	1	0	2	7
08-003	P	72	M	14	4	2	1	3	1	5	14.98	16	1	3	3	1	1	2	0	1	1	1	2	13
08-006	P	78	M	12	4	2	2	3	1	6	21.83	19	2	3	3	1	1	3	1	1	1	1	2	9
08-011	P	79	M	9	4	3	3	3	3	9	21.04	15	3	2	3	0	0	3	1	0	0	1	2	6
08-012	P	80	M	16	4	2	2	1	1	4	20.57	24	5	5	3	1	1	3	1	0	1	2	2	13
11-003	P	76	F	9	4	2	0	2	0	2	10.14	14	3	0	3	1	0	3	1	0	1	0	2	13
12-004	P	67	M	16	4	1	1	1	1	3	11	24	5	5	3	2	1	3	0	1	1	1	2	15
12-008	P	70	M	16	4	0	1	0	0	1	10	24	5	4	3	1	1	3	1	1	1	2	2	15
12-002	P	78	M	8	4	2	1	1	1	3	9.4	23	5	5	3	1	1	2	1	1	1	3	0	11
16-002	P	82	F	12	4	3	2	3	2	7	24	10	1	0	3	0	0	3	0	0	1	0	2	5
16-004	P	77	M	18	4	1	1	1	1	3	8	29	5	5	3	5	1	3	1	1	1	2	2	17
19-005	P	84	M	9	4	2	2	2	1	5	15.3	21	5	3	3	2	0	2	1	1	1	1	2	8
20-010	P	75	M	10	4	2	3	2	0	5	23	21	3	5	3	1	1	3	1	1	1	0	2	13
20-005	P	69	M	10	4	1	2	1	0	3	10.9	24	4	5	3	1	0	3	1	1	1	3	2	14
